# Supplementary material for: Super-Mitobarcoding in Plant Species Identification? It Can Work! The Case of Leafy Liverworts Belonging to the Genus Calypogeia
Source: Int J Mol Sci. 2022 Dec 8;23(24):15570. doi: 10.3390/ijms232415570 (PMC9779425; doi:10.3390/ijms232415570)
Supplement: Supplementary file 1 [file ijms-23-15570-s001.zip]

Archive with 5 entries (4 files):
- ijms-2036772-supplementary/Supplementary_Material/
- ijms-2036772-supplementary/Supplementary_Material/Figure S1.pdf
- ijms-2036772-supplementary/Supplementary_Material/Table S1.xlsx
- ijms-2036772-supplementary/Supplementary_Material/Table S2.pdf
- ijms-2036772-supplementary/Supplementary_Material/Table S3.xlsx
