# Supplementary material for: Super-Mitobarcoding in Plant Species Identification? It Can Work! The Case of Leafy Liverworts Belonging to the Genus Calypogeia
Source: Int J Mol Sci. 2022 Dec 8;23(24):15570. doi: 10.3390/ijms232415570 (PMC9779425; doi:10.3390/ijms232415570)
Supplement: Supplementary file 1 [file ijms-23-15570-s001.zip › ijms-2036772-supplementary/Supplementary_Material/Table S1.xlsx]

## Sheet: CDS_mt_sorted_by_π_value
Name	Min	Max	Length	Count	Indel_perc	Count	NS Count	SNP_perc	π
Mitochondrial CDS				INDELS		SNPs			Nucleotide diversity
rps8	64283	64741	458	0	0	15	8	3,27510917030568	0.00768896
rpl2	55559	57897	1549	2	0.129116	55	37	3,55067785668173	0.00753467
atp4	127328	127879	551	1	0.181488	8	4	1,4519056261343	0.00635561
rps1	66606	67385	779	0	0	22	14	2,82413350449294	0.00590927
rtl	104840	107023	2183	8	0.366468	61	44	2,79431974347229	0.00583131
ccmFN	158296	159770	1474	4	0.27137	38	23	2,57801899592944	0.00536198
rpl10	164270	164818	548	0	0	11	8	2,00729927007299	0.00512821
ccmB	155057	155584	527	0	0	12	6	2,27703984819734	0.00497669
atp9	147341	150530	223	0	0	7	4	3,1390134529148	0.00488205
rps19	57901	58182	281	0	0	4	2	1,42348754448399	0.00471358
rpl16	59450	59857	407	0	0	9	3	2,21130221130221	0.00464555
rps12	21413	21793	380	0	0	5	3	1,31578947368421	0.00450636
rps13	65069	65431	362	0	0	7	3	1,93370165745856	0.0044501
nad4L	71473	74735	300	0	0	9	3	3	0.0043869
ccmC	156894	157580	686	0	0	15	6	2,1865889212828	0.00431307
nad1	89423	90409	986	0	0	20	9	2,02839756592292	0.0041805
sdh4	70773	71033	260	0	0	5	2	1,92307692307692	0.0041733
cox3	81915	84551	795	0	0	17	7	2,13836477987421	0.00416426
cox2	76582	81082	753	0	0	11	5	1,46082337317397	0.00411884
ccmFC	159998	161476	1478	1	0.067659	33	25	2,23274695534506	0.00388294
cox1	113682	127331	1562	0	0	30	18	1,92061459667093	0.00381625
tatC	75307	76056	749	1	0.133511	14	8	1,86915887850467	0.00331583
nad2	8687	11605	1468	0	0	28	5	1,90735694822888	0.00324856
nad3	37805	39718	355	0	0	5	4	1,40845070422535	0.00314587
cob	97252	103764	1211	0	0	16	6	1,32122213047069	0.00306933
nad4	6264	8660	1486	0	0	23	12	1,54777927321669	0.00304797
rps7	21790	22485	695	1	0.143885	13	5	1,8705035971223	0.00298368
nad5	2442	5160	2008	0	0	32	16	1,59362549800797	0.00286261
rps2	153706	154419	713	1	0.140252	11	5	1,54277699859748	0.00272306
sdh3	34962	35375	413	0	0	6	6	1,45278450363196	0.00272018
rps3	58189	59481	1292	0	0	19	9	1,47058823529412	0.00254625
atp1	108500	110041	1541	0	0	20	12	1,29785853341986	0.00242841
rps4	142819	143409	590	0	0	9	4	1,52542372881356	0.00235845
rps11	65550	65927	377	0	0	6	1	1,59151193633952	0.00234432
nad9	107505	108092	587	0	0	7	2	1,19250425894378	0.00217687
rpl5	62011	62571	560	0	0	7	3	1,25	0.00215549
atp8	67894	68412	518	1	0.19305	5	2	0,965250965250965	0.0021384
atp6	23602	24363	761	1	0.131406	9	4	1,1826544021025	0.00213641
nad6	28680	29378	698	0	0	9	6	1,28939828080229	0.00190162
rps14	62576	63771	298	0	0	3	0	1,00671140939597	0.00147692
rpl6	64760	65065	305	0	0	2	1	0,655737704918033	0.00117647
rps10	54364	54672	308	0	0	2	2	0,649350649350649	0.000955937
Total				21		640	347
									0.00371269	mean value
							293	synonymous substitutions
							0,004 SNPs per site
							0.004	mean value of pi

## Sheet: CDS_mt_sorted_by_indel_perc
Name	Min	Max	Length	Count	Indel_perc	Count	NS Count	SNP_perc	π
Mitochondrial CDS				INDELS		SNPs			Nucleotide diversity
rtl	104840	107023	2183	8	0.366468	61	44	2,79431974347229	0,00583131154559726
ccmFN	158296	159770	1474	4	0.27137	38	23	2,57801899592944	0,00536197546464487
atp8	67894	68412	518	1	0.19305	5	2	0,965250965250965	0,00213840213840214
atp4	127328	127879	551	1	0.181488	8	4	1,4519056261343	0,00635561160151324
rps7	21790	22485	695	1	0.143885	13	5	1,8705035971223	0,00298368298368298
rps2	153706	154419	713	1	0.140252	11	5	1,54277699859748	0,00272305534577624
tatC	75307	76056	749	1	0.133511	14	8	1,86915887850467	0,00331582741221295
atp6	23602	24363	761	1	0.131406	9	4	1,1826544021025	0,00213641431032735
rpl2	55559	57897	1549	2	0.129116	55	37	3,55067785668173	0,00753467025840567
ccmFC	159998	161476	1478	1	0.067659	33	25	2,23274695534506	0,0038829361906285
rps8	64283	64741	458	0	0	15	8	3,27510917030568	0,00768895592425004
rps1	66606	67385	779	0	0	22	14	2,82413350449294	0,00590927021696252
rpl10	164270	164818	548	0	0	11	8	2,00729927007299	0,00512820512820513
ccmB	155057	155584	527	0	0	12	6	2,27703984819734	0,00497668997668998
atp9	147341	150530	223	0	0	7	4	3,1390134529148	0,00488205128205128
rps19	57901	58182	281	0	0	4	2	1,42348754448399	0,00471358428805237
rpl16	59450	59857	407	0	0	9	3	2,21130221130221	0,00464555052790347
rps12	21413	21793	380	0	0	5	3	1,31578947368421	0,00450635978195033
rps13	65069	65431	362	0	0	7	3	1,93370165745856	0,00445009535918627
nad4L	71473	74735	300	0	0	9	3	3	0,00438690022848439
ccmC	156894	157580	686	0	0	15	6	2,1865889212828	0,00431306684581794
nad1	89423	90409	986	0	0	20	9	2,02839756592292	0,00418050035071312
sdh4	70773	71033	260	0	0	5	2	1,92307692307692	0,00417329796640141
cox3	81915	84551	795	0	0	17	7	2,13836477987421	0,00416425679583574
cox2	76582	81082	753	0	0	11	5	1,46082337317397	0,00411884411884412
cox1	113682	127331	1562	0	0	30	18	1,92061459667093	0,00381624748737559
nad2	8687	11605	1468	0	0	28	5	1,90735694822888	0,00324856096284668
nad3	37805	39718	355	0	0	5	4	1,40845070422535	0,00314587373410903
cob	97252	103764	1211	0	0	16	6	1,32122213047069	0,0030693257359924
nad4	6264	8660	1486	0	0	23	12	1,54777927321669	0,0030479735318445
nad5	2442	5160	2008	0	0	32	16	1,59362549800797	0,00286261002678913
sdh3	34962	35375	413	0	0	6	6	1,45278450363196	0,00272017837235229
rps3	58189	59481	1292	0	0	19	9	1,47058823529412	0,00254625498244988
atp1	108500	110041	1541	0	0	20	12	1,29785853341986	0,00242841464631348
rps4	142819	143409	590	0	0	9	4	1,52542372881356	0,0023584537290121
rps11	65550	65927	377	0	0	6	1	1,59151193633952	0,00234432234432234
nad9	107505	108092	587	0	0	7	2	1,19250425894378	0,00217687074829932
rpl5	62011	62571	560	0	0	7	3	1,25	0,00215549156725627
nad6	28680	29378	698	0	0	9	6	1,28939828080229	0,00190161769560911
rps14	62576	63771	298	0	0	3	0	1,00671140939597	0,00147692307692308
rpl6	64760	65065	305	0	0	2	1	0,655737704918033	0,00117647058823529
rps10	54364	54672	308	0	0	2	2	0,649350649350649	0,000955937266616878
Mitochondrial CDS				INDELS		SNPs			Nucleotide diversity
RAZEM				13		579	303

## Sheet: CDS_mt_sorted_by_SNP_perc
Name	Min	Max	Length	Count	Indel_perc	Count	NS Count	SNP_perc	π
Mitochondrial CDS				INDELS		SNPs			Nucleotide diversity
rpl2	55559	57897	1549	2	0.129116	55	37	3,55067785668173	0,00753467025840567
rps8	64283	64741	458	0	0	15	8	3,27510917030568	0,00768895592425004
atp9	147341	150530	223	0	0	7	4	3,1390134529148	0,00488205128205128
rps1	66606	67385	779	0	0	22	14	2,82413350449294	0,00590927021696252
rtl	104840	107023	2183	8	0.366468	61	44	2,79431974347229	0,00583131154559726
ccmFN	158296	159770	1474	4	0.27137	38	23	2,57801899592944	0,00536197546464487
ccmB	155057	155584	527	0	0	12	6	2,27703984819734	0,00497668997668998
ccmFC	159998	161476	1478	1	0.067659	33	25	2,23274695534506	0,0038829361906285
rpl16	59450	59857	407	0	0	9	3	2,21130221130221	0,00464555052790347
ccmC	156894	157580	686	0	0	15	6	2,1865889212828	0,00431306684581794
cox3	81915	84551	795	0	0	17	7	2,13836477987421	0,00416425679583574
nad1	89423	90409	986	0	0	20	9	2,02839756592292	0,00418050035071312
rpl10	164270	164818	548	0	0	11	8	2,00729927007299	0,00512820512820513
rps13	65069	65431	362	0	0	7	3	1,93370165745856	0,00445009535918627
sdh4	70773	71033	260	0	0	5	2	1,92307692307692	0,00417329796640141
cox1	113682	127331	1562	0	0	30	18	1,92061459667093	0,00381624748737559
nad2	8687	11605	1468	0	0	28	5	1,90735694822888	0,00324856096284668
rps7	21790	22485	695	1	0.143885	13	5	1,8705035971223	0,00298368298368298
tatC	75307	76056	749	1	0.133511	14	8	1,86915887850467	0,00331582741221295
nad5	2442	5160	2008	0	0	32	16	1,59362549800797	0,00286261002678913
rps11	65550	65927	377	0	0	6	1	1,59151193633952	0,00234432234432234
nad4	6264	8660	1486	0	0	23	12	1,54777927321669	0,0030479735318445
rps2	153706	154419	713	1	0.140252	11	5	1,54277699859748	0,00272305534577624
rps4	142819	143409	590	0	0	9	4	1,52542372881356	0,0023584537290121
rps3	58189	59481	1292	0	0	19	9	1,47058823529412	0,00254625498244988
cox2	76582	81082	753	0	0	11	5	1,46082337317397	0,00411884411884412
sdh3	34962	35375	413	0	0	6	6	1,45278450363196	0,00272017837235229
atp4	127328	127879	551	1	0.181488	8	4	1,4519056261343	0,00635561160151324
rps19	57901	58182	281	0	0	4	2	1,42348754448399	0,00471358428805237
nad3	37805	39718	355	0	0	5	4	1,40845070422535	0,00314587373410903
cob	97252	103764	1211	0	0	16	6	1,32122213047069	0,0030693257359924
rps12	21413	21793	380	0	0	5	3	1,31578947368421	0,00450635978195033
atp1	108500	110041	1541	0	0	20	12	1,29785853341986	0,00242841464631348
nad6	28680	29378	698	0	0	9	6	1,28939828080229	0,00190161769560911
rpl5	62011	62571	560	0	0	7	3	1,25	0,00215549156725627
nad9	107505	108092	587	0	0	7	2	1,19250425894378	0,00217687074829932
atp6	23602	24363	761	1	0.131406	9	4	1,1826544021025	0,00213641431032735
rps14	62576	63771	298	0	0	3	0	1,00671140939597	0,00147692307692308
atp8	67894	68412	518	1	0.19305	5	2	0,965250965250965	0,00213840213840214
rpl6	64760	65065	305	0	0	2	1	0,655737704918033	0,00117647058823529
rps10	54364	54672	308	0	0	2	2	0,649350649350649	0,000955937266616878
nad4L	71473	74735	300	0	0	9	3	3	0,00438690022848439
Mitochondrial CDS				INDELS		SNPs			Nucleotide diversity
RAZEM				19		585	310

## Sheet: non-cod_mt_sorted_by_π_value
Mitochondrial non-coding region				INDELS		SNPs		Nucleotide diversity
Name	Min	Max	Length	Count	Indel_perc	Count	SNP_perc	π
rps8-rpl6	64742	64759	18	0	0	2	11,1111111111111	0,0164102564102564
nad4L-tatC	74736	75306	571	3	0.525394	26	4,55341506129597	0,0151009883970778
rps14-rps8	63772	64282	511	5	0.978474	28	5,47945205479452	0,0131965811965812
tatC-cox2	76057	76581	525	3	0.571429	25	4,76190476190476	0,01231961836613
atp9-rps2	150531	153705	3175	43	1.35433	143	4,50393700787402	0,0107969099921995
rps10-rpl2	54673	55558	886	13	1.46727	35	3,95033860045147	0,0102164029823604
nad5-nad4	5161	6263	1103	7	0.634633	37	3,35448776065277	0,0101785134696527
ccmFN-ccmFC	159771	159997	227	0	0	13	5,72687224669604	0,00975940359200271
rps1-atp8	67386	67893	508	3	0.590551	21	4,13385826771654	0,00968773800456969
atp6-nad6	24364	28679	4316	45	1.04263	178	4,1241890639481	0,00920983250620347
ccmB-ccmC	155585	156893	1309	11	0.840336	55	4,20168067226891	0,00919685039370079
nad5 intron 1	3195	3903	709	10	1.41044	24	3,38504936530324	0,00883874643874644
rps4-atp9	143410	147340	3931	51	1.29738	167	4,24828287967438	0,00880992344536783
atp1-cox1	110042	113681	3640	26	0.714286	144	3,95604395604396	0,00857976177223645
sdh3-nad3	35376	37804	2429	24	0.988061	81	3,33470564018114	0,0084401147984963
nad6-sdh3	29379	34961	5583	59	1.05678	212	3,79724162636575	0,00841807493406804
cob intron 1	97624	99071	1448	16	1.10497	49	3,38397790055249	0,00803136561930532
rps7-atp6	22486	23601	1116	13	1.16487	39	3,49462365591398	0,00793130590339893
nad4L intron 1	71573	73360	1788	18	1.00671	66	3,69127516778524	0,00755722768686823
nad2-rps12	11606	21412	9807	91	0.927909	322	3,28336902212705	0,00730452178728041
nad9-atp1	108093	108499	407	1	0.2457	14	3,43980343980344	0,00720727548313755
rpl10-nad5	164819	2441	3773	34	0.90114	123	3,2600053008216	0,0071765808575103
atp8-sdh4	68413	70772	2360	23	0.974576	68	2,88135593220339	0,00712117314124003
nad1-cob	90410	97251	6842	66	0.96463	223	3,25928091201403	0,00687335092348285
ccmFC-rpl10	161477	164269	2793	20	0.716076	92	3,29394915861081	0,00678008251851014
cox3-nad1	84552	89422	4871	56	1.14966	154	3,161568466434	0,00667609810973427
nad3 intron 1	37945	39501	1557	11	0.706487	48	3,08285163776493	0,00661778846153846
nad3-rps10	39719	54363	14645	127	0.86719	491	3,35268009559577	0,00659724176752041
cob-rtl	103765	104839	1075	9	0.837209	24	2,23255813953488	0,00652535390607445
rps3-rpl16	59858	62010	2153	23	1.06828	67	3,11193683232699	0,00645290879333433
nad2 intron 1	9396	10844	1449	5	0.345066	48	3,31262939958592	0,00628267754576198
cox1 intron 3	120448	121480	1033	8	0.774443	28	2,71055179090029	0,00626341018032413
atp9 intron 1	147479	150443	2965	8	0.269815	76	2,56323777403035	0,00588642441403178
cox1 intron 4	117516	120311	2796	17	0.608011	79	2,82546494992847	0,00587059998824705
rps11-rps1	65928	66605	678	6	0.884956	21	3,09734513274336	0,00586299272866437
sdh4-nad4L	71034	71472	439	1	0.22779	13	2,96127562642369	0,00575066312997347
nad4L intron 2	73544	74715	1172	13	1.10922	29	2,47440273037543	0,0053169014084507
atp4-rps4	127880	142818	14939	101	0.676083	379	2,53698373385099	0,0052969298034882
ccmC-ccmFN	157581	158295	715	10	1.3986	22	3,07692307692308	0,00528496249020266
cox1 intron 6	113946	115012	1067	3	0.281162	24	2,24929709465792	0,00494567579313342
rtl-nad9	107024	107504	481	6	1.2474	12	2,49480249480249	0,00492580590141566
cox2 intron 2	77798	80576	2779	8	0.287873	66	2,37495501979129	0,00470502549162418
rps14 intron 1	62690	63585	896	2	0.223214	18	2,00892857142857	0,00457408363448632
cox3 intron 2	83462	84378	917	2	0.218103	19	2,07197382769902	0,00429078613693998
cox1 intron 1	124442	127287	2846	5	0.175685	58	2,03794799718904	0,00408879710893134
cox1 intron 5	115202	116910	1709	6	0.351083	38	2,22352252779403	0,00400364132908512
cob intron 3	100405	103373	2969	1	0.0336814	65	2,18928932300438	0,00395248716219721
cob intron 2	99483	100363	881	4	0.45403	20	2,27014755959137	0,0038204833141542
cox1 intron 2	121678	124307	2630	4	0.152091	54	2,0532319391635	0,00378961008363765
rpl2 intron 1	55587	56374	788	1	0.126904	18	2,28426395939086	0,00377158555729984
cox2 intron 1	76679	77644	966	6	0.621118	18	1,86335403726708	0,00372486772486773
cox2-cox3	81083	81914	832	4	0.480769	20	2,40384615384615	0,00364797595566826
nad4 intron 1	6812	7720	909	6	0.660066	17	1,87018701870187	0,00340622588114227
rps13-rps11	65432	65549	118	0	0	2	1,69491525423729	0,00250325945241199
rps2-ccmB	154420	155056	637	3	0.470958	15	2,35478806907378	0,00221538461538462
cox3 intron 1	82086	83007	922	6	0.650759	11	1,19305856832972	0,00200461026210194
nad4-nad2	8661	8686	26	0	0	0	0	0
rpl2-rps19	57898	57900	3	0	0	0	0	0
rps19-rps3	58183	58188	6	0	0	0	0	0
rpl5-rps14	62572	62575	4	0	0	0	0	0
rpl6-rps13	65066	65068	3	0	0	0	0	0

## Sheet: non-cod_mt_sorted_by_indel_perc
Mitochondrial non-coding region				INDELS		SNPs		Nucleotide diversity
Name	Min	Max	Length	Count	Indel_perc	Count	SNP_perc	π
rps10-rpl2	54673	55558	886	13	1.46727	35	3,95033860045147	0,0102164029823604
nad5 intron 1	3195	3903	709	10	1.41044	24	3,38504936530324	0,00883874643874644
ccmC-ccmFN	157581	158295	715	10	1.3986	22	3,07692307692308	0,00528496249020266
atp9-rps2	150531	153705	3175	43	1.35433	143	4,50393700787402	0,0107969099921995
rps4-atp9	143410	147340	3931	51	1.29738	167	4,24828287967438	0,00880992344536783
rtl-nad9	107024	107504	481	6	1.2474	12	2,49480249480249	0,00492580590141566
rps7-atp6	22486	23601	1116	13	1.16487	39	3,49462365591398	0,00793130590339893
cox3-nad1	84552	89422	4871	56	1.14966	154	3,161568466434	0,00667609810973427
nad4L intron 2	73544	74715	1172	13	1.10922	29	2,47440273037543	0,0053169014084507
cob intron 1	97624	99071	1448	16	1.10497	49	3,38397790055249	0,00803136561930532
rps3-rpl16	59858	62010	2153	23	1.06828	67	3,11193683232699	0,00645290879333433
nad6-sdh3	29379	34961	5583	59	1.05678	212	3,79724162636575	0,00841807493406804
atp6-nad6	24364	28679	4316	45	1.04263	178	4,1241890639481	0,00920983250620347
nad4L intron 1	71573	73360	1788	18	1.00671	66	3,69127516778524	0,00755722768686823
sdh3-nad3	35376	37804	2429	24	0.988061	81	3,33470564018114	0,0084401147984963
rp14-rps8	63772	64282	511	5	0.978474	28	5,47945205479452	0,0131965811965812
atp8-sdh4	68413	70772	2360	23	0.974576	68	2,88135593220339	0,00712117314124003
nad1-cob	90410	97251	6842	66	0.96463	223	3,25928091201403	0,00687335092348285
nad2-rps12	11606	21412	9807	91	0.927909	322	3,28336902212705	0,00730452178728041
rpl10-nad5	164819	2441	3773	34	0.90114	123	3,2600053008216	0,0071765808575103
rps11-rps1	65928	66605	678	6	0.884956	21	3,09734513274336	0,00586299272866437
nad3-rps10	39719	54363	14645	127	0.86719	491	3,35268009559577	0,00659724176752041
ccmB-ccmC	155585	156893	1309	11	0.840336	55	4,20168067226891	0,00919685039370079
cob-rtl	103765	104839	1075	9	0.837209	24	2,23255813953488	0,00652535390607445
cox1 intron 3	120448	121480	1033	8	0.774443	28	2,71055179090029	0,00626341018032413
ccmFC-rpl10	161477	164269	2793	20	0.716076	92	3,29394915861081	0,00678008251851014
atp1-cox1	110042	113681	3640	26	0.714286	144	3,95604395604396	0,00857976177223645
nad3 intron 1	37945	39501	1557	11	0.706487	48	3,08285163776493	0,00661778846153846
atp4-rps4	127880	142818	14939	101	0.676083	379	2,53698373385099	0,0052969298034882
nad4 intron 1	6812	7720	909	6	0.660066	17	1,87018701870187	0,00340622588114227
cox3 intron 1	82086	83007	922	6	0.650759	11	1,19305856832972	0,00200461026210194
nad5-nad4	5161	6263	1103	7	0.634633	37	3,35448776065277	0,0101785134696527
cox2 intron 1	76679	77644	966	6	0.621118	18	1,86335403726708	0,00372486772486773
cox1 intron 4	117516	120311	2796	17	0.608011	79	2,82546494992847	0,00587059998824705
rps1-atp8	67386	67893	508	3	0.590551	21	4,13385826771654	0,00968773800456969
tatC-cox2	76057	76581	525	3	0.571429	25	4,76190476190476	0,01231961836613
nad4L-tatC	74736	75306	571	3	0.525394	26	4,55341506129597	0,0151009883970778
cox2-cox3	81083	81914	832	4	0.480769	20	2,40384615384615	0,00364797595566826
rps2-ccmB	154420	155056	637	3	0.470958	15	2,35478806907378	0,00221538461538462
cob intron 2	99483	100363	881	4	0.45403	20	2,27014755959137	0,0038204833141542
cox1 intron 5	115202	116910	1709	6	0.351083	38	2,22352252779403	0,00400364132908512
nad2 intron 1	9396	10844	1449	5	0.345066	48	3,31262939958592	0,00628267754576198
cox2 intron 2	77798	80576	2779	8	0.287873	66	2,37495501979129	0,00470502549162418
cox1 intron 6	113946	115012	1067	3	0.281162	24	2,24929709465792	0,00494567579313342
atp9 intron 1	147479	150443	2965	8	0.269815	76	2,56323777403035	0,00588642441403178
nad9-atp1	108093	108499	407	1	0.2457	14	3,43980343980344	0,00720727548313755
sdh4-nad4L	71034	71472	439	1	0.22779	13	2,96127562642369	0,00575066312997347
rps14 intron 1	62690	63585	896	2	0.223214	18	2,00892857142857	0,00457408363448632
cox3 intron 2	83462	84378	917	2	0.218103	19	2,07197382769902	0,00429078613693998
cox1 intron 1	124442	127287	2846	5	0.175685	58	2,03794799718904	0,00408879710893134
cox1 intron 2	121678	124307	2630	4	0.152091	54	2,0532319391635	0,00378961008363765
rpl2 intron 1	55587	56374	788	1	0.126904	18	2,28426395939086	0,00377158555729984
cob intron 3	100405	103373	2969	1	0.0336814	65	2,18928932300438	0,00395248716219721
rps8-rpl6	64742	64759	18	0	0	2	11,1111111111111	0,0164102564102564
ccmFN-ccmFC	159771	159997	227	0	0	13	5,72687224669604	0,00975940359200271
rps13-rps11	65432	65549	118	0	0	2	1,69491525423729	0,00250325945241199
nad4-nad2	8661	8686	26	0	0	0	0	0
rpl2-rps19	57898	57900	3	0	0	0	0	0
rps19-rps3	58183	58188	6	0	0	0	0	0
rpl5-rps14	62572	62575	4	0	0	0	0	0
rpl6-rps13	65066	65068	3	0	0	0	0	0
Mitochondrial non-coding region				INDELS		SNPs		Nucleotide diversity

## Sheet: non-cod_mt_sorted_by_SNP_perc
Mitochondrial non-coding region				INDELS		SNPs		Nucleotide diversity
Name	Min	Max	Length	Count	Indel_perc	Count	SNP_perc	π
nad3-rps10	39719	54363	14645	127	0.86719	491	3,35268009559577	0.00659724
atp4-rps4	127880	142818	14939	101	0.676083	379	2,53698373385099	0.00529693
nad2-rps12	11606	21412	9807	91	0.927909	322	3,28336902212705	0.00730452
nad1-cob	90410	97251	6842	66	0.96463	223	3,25928091201403	0.00687335
nad6-sdh3	29379	34961	5583	59	1.05678	212	3,79724162636575	0.00841807
atp6-nad6	24364	28679	4316	45	1.04263	178	4,1241890639481	0.00920983
rps4-atp9	143410	147340	3931	51	1.29738	167	4,24828287967438	0.00880992
cox3-nad1	84552	89422	4871	56	1.14966	154	3,161568466434	0.0066761
atp1-cox1	110042	113681	3640	26	0.714286	144	3,95604395604396	0.00857976
atp9-rps2	150531	153705	3175	43	1.35433	143	4,50393700787402	0.0107969
rpl10-nad5	164819	2441	3773	34	0.90114	123	3,2600053008216	0.00717658
ccmFC-rpl10	161477	164269	2793	20	0.716076	92	3,29394915861081	0.00678008
sdh3-nad3	35376	37804	2429	24	0.988061	81	3,33470564018114	0.00844011
cox1 intron 4	117516	120311	2796	17	0.608011	79	2,82546494992847	0.0058706
atp9 intron 1	147479	150443	2965	8	0.269815	76	2,56323777403035	0.00588642
atp8-sdh4	68413	70772	2360	23	0.974576	68	2,88135593220339	0.00712117
rps3-rpl16	59858	62010	2153	23	1.06828	67	3,11193683232699	0.00645291
nad4L intron 1	71573	73360	1788	18	1.00671	66	3,69127516778524	0.00755723
cox2 intron 2	77798	80576	2779	8	0.287873	66	2,37495501979129	0.00470503
cob intron 3	100405	103373	2969	1	0.0336814	65	2,18928932300438	0.00395249
cox1 intron 1	124442	127287	2846	5	0.175685	58	2,03794799718904	0.0040888
ccmB-ccmC	155585	156893	1309	11	0.840336	55	4,20168067226891	0.00919685
cox1 intron 2	121678	124307	2630	4	0.152091	54	2,0532319391635	0.00378961
cob intron 1	97624	99071	1448	16	1.10497	49	3,38397790055249	0.00803137
nad3 intron 1	37945	39501	1557	11	0.706487	48	3,08285163776493	0.00661779
nad2 intron 1	9396	10844	1449	5	0.345066	48	3,31262939958592	0.00628268
rps7-atp6	22486	23601	1116	13	1.16487	39	3,49462365591398	0.00793131
cox1 intron 5	115202	116910	1709	6	0.351083	38	2,22352252779403	0.00400364
nad5-nad4	5161	6263	1103	7	0.634633	37	3,35448776065277	0.0101785
rps10-rpl2	54673	55558	886	13	1.46727	35	3,95033860045147	0.0102164
nad4L intron 2	73544	74715	1172	13	1.10922	29	2,47440273037543	0.0053169
rp14-rps8	63772	64282	511	5	0.978474	28	5,47945205479452	0.0131966
cox1 intron 3	120448	121480	1033	8	0.774443	28	2,71055179090029	0.00626341
nad4L-tatC	74736	75306	571	3	0.525394	26	4,55341506129597	0.015101
tatC-cox2	76057	76581	525	3	0.571429	25	4,76190476190476	0.0123196
nad5 intron 1	3195	3903	709	10	1.41044	24	3,38504936530324	0.00883875
cob-rtl	103765	104839	1075	9	0.837209	24	2,23255813953488	0.00652535
cox1 intron 6	113946	115012	1067	3	0.281162	24	2,24929709465792	0.00494568
ccmC-ccmFN	157581	158295	715	10	1.3986	22	3,07692307692308	0.00528496
rps1-atp8	67386	67893	508	3	0.590551	21	4,13385826771654	0.00968774
rps11-rps1	65928	66605	678	6	0.884956	21	3,09734513274336	0.00586299
cob intron 2	99483	100363	881	4	0.45403	20	2,27014755959137	0.00382048
cox2-cox3	81083	81914	832	4	0.480769	20	2,40384615384615	0.00364798
cox3 intron 2	83462	84378	917	2	0.218103	19	2,07197382769902	0.00429079
rps14 intron 1	62690	63585	896	2	0.223214	18	2,00892857142857	0.00457408
rpl2 intron 1	55587	56374	788	1	0.126904	18	2,28426395939086	0.00377159
cox2 intron 1	76679	77644	966	6	0.621118	18	1,86335403726708	0.00372487
nad4 intron 1	6812	7720	909	6	0.660066	17	1,87018701870187	0.00340623
rps2-ccmB	154420	155056	637	3	0.470958	15	2,35478806907378	0.00221538
nad9-atp1	108093	108499	407	1	0.2457	14	3,43980343980344	0.00720728
ccmFN-ccmFC	159771	159997	227	0	0	13	5,72687224669604	0.0097594
sdh4-nad4L	71034	71472	439	1	0.22779	13	2,96127562642369	0.00575066
rtl-nad9	107024	107504	481	6	1.2474	12	2,49480249480249	0.00492581
cox3 intron 1	82086	83007	922	6	0.650759	11	1,19305856832972	0.00200461
rps8-rpl6	64742	64759	18	0	0	2	11,1111111111111	0.0164103
rps13-rps11	65432	65549	118	0	0	2	1,69491525423729	0.00250326
nad4-nad2	8661	8686	26	0	0	0	0	0
rpl2-rps19	57898	57900	3	0	0	0	0	0
rps19-rps3	58183	58188	6	0	0	0	0	0
rpl5-rps14	62572	62575	4	0	0	0	0	0
rpl6-rps13	65066	65068	3	0	0	0	0	0
Total				1047		4141		0.00629833	mean value
