# Supplementary material for: Super-Mitobarcoding in Plant Species Identification? It Can Work! The Case of Leafy Liverworts Belonging to the Genus Calypogeia
Source: Int J Mol Sci. 2022 Dec 8;23(24):15570. doi: 10.3390/ijms232415570 (PMC9779425; doi:10.3390/ijms232415570)
Supplement: Supplementary file 1 [file ijms-23-15570-s001.zip › ijms-2036772-supplementary/Supplementary_Material/Table S3.xlsx]

## Sheet: Arkusz1
Species	number of MDCs
C. arguta	9720
C. neesiana	894
C. suecica gr. 1	708
C. azorica	589
C. suecica gr. 2	372
C. muelleriana	217
C. sphagnicola	189
C. azurea	148
C. fissa	119
C. paludosa	107
C. integristipula	55
C.suecica	14
